# Supplementary material for: Preparation and In Vitro/In Vivo Characterization of Mixed-Micelles-Loaded Dissolving Microneedles for Sustained Release of Indomethacin
Source: Pharmaceutics. 2024 Nov 22;16(12):1505. doi: 10.3390/pharmaceutics16121505 (PMC11728531; doi:10.3390/pharmaceutics16121505)
Supplement: Supplementary file 1 [file pharmaceutics-16-01505-s001.zip]

Archive with 1 entries (1 files):
- pharmaceutics-3312035-supplementary.pdf
